# Supplementary material for: The Changes of the Endophytic Bacterial Community from Pepper Varieties with Different Capsaicinoids
Source: Microorganisms. 2025 Mar 5;13(3):596. doi: 10.3390/microorganisms13030596 (PMC11946074; doi:10.3390/microorganisms13030596)
Supplement: Supplementary file 1 [file microorganisms-13-00596-s001.zip]

Archive with 1 entries (1 files):
- microorganisms-3501949-supplementary.pdf
